# Supplementary material for: Improving maternal health services through social accountability interventions in Nepal: an analytical review of existing literature
Source: Public Health Rev. 2020 Dec 21;41:31. doi: 10.1186/s40985-020-00147-0 (PMC7751117; doi:10.1186/s40985-020-00147-0)
Supplement: Supplementary file 1 — Additional file 1: Appendix 1. Search strategy [file 40985_2020_147_MOESM1_ESM.xlsx]

## Sheet: Search strategy
Search Strategy
SN	Search #	Search terms	Keywords	Total hits	Date searched
1	PubMed	(((((((("social responsibility"[MeSH Terms] OR ("social"[All Fields] AND "responsibility"[All Fields])) OR "social responsibility"[All Fields]) OR ("social"[All Fields] AND "accountability"[All Fields])) OR "social accountability"[All Fields]) AND (((((("intervention s"[All Fields] OR "interventions"[All Fields]) OR "interventive"[All Fields]) OR "methods"[MeSH Terms]) OR "methods"[All Fields]) O…	Abstract	451	2019-05-02
2	ScienceDirect	‘social accountability’ OR ‘community engagement’ AND ‘maternal health services’ and ‘Nepal’	Title	48	7th May-2019
3	Google Scholar	‘social accountability’ and ‘maternal health services’	Title	6	6th May 2019
4	Google Scholar	‘social accountability’ and ‘maternal health services’ and ‘Nepal’	Title	1	6th May 2019
5	Google Scholar	‘community participation’ OR ‘community engagement’ AND ‘maternal health services’	Title	2	7th May 2019
6	Google Scholar	‘community engagement’ OR ‘community participation’ AND ‘maternal health’ AND ‘Nepal’	Title	1	7th May 2019
7	Reference check	‘accountability’ OR ‘health facility management’ OR ‘community engagement’ ‘health facility operation management committee’ AND Nepal	Title/Abstract	5	2nd-31st May 2019
