# Supplementary material for: Improving maternal health services through social accountability interventions in Nepal: an analytical review of existing literature
Source: Public Health Rev. 2020 Dec 21;41:31. doi: 10.1186/s40985-020-00147-0 (PMC7751117; doi:10.1186/s40985-020-00147-0)
Supplement: Supplementary file 2 — Additional file 2: Appendix 2. References details [file 40985_2020_147_MOESM2_ESM.xlsx]

## Sheet: Reference detail
	Reference detail with web links
SN	Reference list	Type of document	Accessed on	Available from website and URL
1	Ministry of Health and Population. Second Long Term Health Plan 1997-2017: Perspective Plan for Health Sector Development. Health Sector Reform Unit. Kathmandu; 2007.	National Plan		Ministry of Health and Population
2	Ministry of Health and Population. Annual Report 2073/74 (2016/17). Department of Health Services. Kathmandu; 2018.	Report		Department of Health Services Nepal
3	Ministry of Health and Population. National Policy on Skilled Birth Attendants: Supplementary to Safe Motherhood Policy 1998. Family Health Division. Kathmandu; 2006.	Policy		Ministry of Health and Population
4	Ministry of Health and Population. Results from assessing birthing centers in Nepal. Family Health Division. Kathmandu; 2014.	Report		New ERA
5	Ministry of Health Nepal, New ERA and, ICF. Nepal Demographic and Health Survey 2016. Kathmadu; 2017.	Report		New ERA
6	Government of Nepal. Nepal Health Sector Strategy 2015-2020. Ministry of Health and Population. Kathmadu; 2015.	Strategy		UNFPA
7	Ministry of Health and Population (MOHP) [Nepal], Social Development Forum and, Nepal Health Sector Support Program (NHSSP). Service Tracking Survey 2013. Kathmandu, Nepal; 2014.	Report		Nepal Health Sector Support Programme II
8	Ministry of Health. Nepal’s Every Newborn Action Plan. Department of Health Services. Kathmandu; 2016.	Plan/Policy		Healthy Newborn Network
9	Tunçalp Ӧ, Were W, MacLennan C, Oladapo O, Gülmezoglu A, Bahl R, et al. Quality of care for pregnant women and newborns-the WHO vision. BJOG An Int J Obstet Gynaecol. 2015;122:1045–9. doi:10.1111/1471-0528.13451.	Research Article		PubMed	Google Scholar
10	Hulton L, Matthews Z, Bandali S, Izge A, Daroda R, Stones W. Accountability for quality of care: Monitoring all aspects of quality across a framework adapted for action. Int J Gynecol Obstet. 2016;132:110–6. doi:10.1016/j.ijgo.2015.11.005.	Research Article		PubMed	Google Scholar	Science Direct
11	Malena C, Forster R, Singh J. Social Accountability: An Introduction to the Concept and Emerging Practice. World Bank Social Development Papers: Participation and Civic Engagement Washington DC; 2004.	Report		The World Bank
12	Mafuta EM. Improving performance and responsiveness of maternal health services through social accountability mechanisms in the Democratic Republic of the Congo: Strengthening the interface role in community participation. Vrije Universiteit; 2017.	Thesis		Vrije Universiteit
13	Lodenstein E, Dieleman M, Gerretsen B, Broerse JE. Health provider responsiveness to social accountability initiatives in low- and middle-income countries: a realist review. Health Policy Plan. 2017;32:125–40. doi:10.1093/heapol/czw089.	Research Article		PubMed	Google Scholar
14	Mafuta EM, Dieleman MA, Hogema LM, Khomba PN, Zioko FM, Kayembe PK, et al. Social accountability for maternal health services in Muanda and Bolenge Health Zones, Democratic Republic of Congo: a situation analysis. BMC Health Serv Res. 2015;15:514. doi:10.1186/s12913-015-1176-6.	Research Article		PubMed	Google Scholar
15	Government of Nepal. Nepal’s Sustainable Development Goals Status and Roadmap: 2016-2030. Kathmandu; 2017.	Report		National Planning Commission
16	The World Bank. World development report 2004: Making services work for poor people. The World Bank and Oxford University Press. Washington, D.C.; 2004.	Report		The World Bank
17	Lodenstein E, Dieleman M, Gerretsen B, Broerse JE. A realist synthesis of the effect of social accountability interventions on health service providers’ and policymakers’ responsiveness. Syst Rev. 2013;2:98. doi:10.1186/2046-4053-2-98.	Research Article		PubMed	Google Scholar
18	World Health Organization. Standards for improving quality of maternal and newborn care in health facilities. WHO. Geneva; 2016.	Guideline		WHO
19	de Silva A. A framework for measuring responsiveness. In: GPE Discussion Paper Series: No. 32. World Health Organization. Geneva; 2000	Discussion paper		WHO
20	Neupane BD. A review of social audit guidelines and practices in Nepal. Nepal Health Sector Support Programme. Kathmandu; 2011.	Report		Nepal Health Sector Support Programme
21	Jarman D, Ghimire K. Situation Analysis on Social Accountability in the Health Sector (SAHS). DFID/Nepal Health Sector Programme III (NHSP3). Kathmandu; 2017.	Report		Google
22	Human Resource Development Center. Social Audit Process Evaluation Report. Ministry of Health and Nepal Health Sector Support Programme. Kathmandu; 2015.	Report		Nepal Health Sector Programme
23	Ministry of Health and Population. Maternal and Perinatal Death Surveillance and Review (MPDSR) Guideline. Department of Health Services. Family Health Division. Kathmandu; 2015.	Guideline		Family Welfare Division Nepal
24	Biswas A, Rahman F, Halim A, Eriksson C, Dalal K. Maternal and neonatal death review (MNDR): A useful approach to identifying appropriate and effective maternal and neonatal health initiatives in Bangladesh. Health. 2014;06:1669–79. doi:10.4236/health.2014.614198.	Research Article			Google Scholar
25	Bandali S, Thomas C, Hukin E, Matthews Z, Mathai M, Ramachandran Dilip T, et al. Maternal Death Surveillance and Response Systems in driving accountability and influencing change. Int J Gynecol Obstet. 2016;135:365–71. doi:10.1016/j.ijgo.2016.10.002.	Research Article		PubMed	Google Scholar	Science Direct
26	World Bank. Social Accountability In Action. Program for Accountability in Nepal (PRAN). Kathmandu; 2011.	Report		The World Bank
27	Kedar K, Chiranjibi B. Sourcebook of 21 Social Accountability Tools. World Bank. Kathmandu: Program for Accountability in Nepal (PRAN); 2012.	Book		The World Bank
28	CARE-Nepal. Community Health Score Board (CHSB). 2012;:1–8. http://www.carenepal.org/uploads/pdf/publication/_CHSB_final document.pdf. Accessed 2 May 2019.	Technical Brief		CARE Nepal
29	Hamal M, Heiter K, Schoenmakers L, Smid M, de Cock Buning T, De Brouwere V, et al. Social Accountability in maternal health services in the far-western development region in Nepal: An exploratory study. Int J Heal Policy Manag. 2019;8:280–91. doi:10.15171/ijhpm.2019.05.	Research Article		PubMed	Google Scholar
30	Gullo S, Galavotti C, Sebert Kuhlmann A, Msiska T, Hastings P, Marti CN. Effects of a social accountability approach, CARE’s Community Score Card, on reproductive health-related outcomes in Malawi: A cluster-randomized controlled evaluation. PLoS One. 2017;12:e0171316. doi:10.1371/journal.pone.0171316.	Research Article		PubMed	Google Scholar
31	Tamang S, Malena C. The Political Economy of Social Accountability in Nepal. Program for Accountability in Nepal (PRAN). Kathmandu; 2011.	Report		The world Bank
32	Gurung G, Gauld R, Hill PC, Derrett S. Citizen’s Charter in a primary health-care setting of Nepal: An accountability tool or a “mere wall poster”? Heal Expect. 2018;21:149–58. doi:10.1111/hex.12596.	Research Article		PubMed	Google Scholar
33	Atela M, Bakibinga P, Ettarh R, Kyobutungi C, Cohn S. Strengthening health system governance using health facility service charters: a mixed methods assessment of community experiences and perceptions in a district in Kenya. BMC Health Serv Res. 2015;15:539. doi:10.1186/s12913-015-1204-6.	Research Article		PubMed	Google Scholar
34	Ministry of Health and Population. Health Facility Operation and Management Committee- A Reference Guideline for Local Level. Department of Health Services. National Health Training Center. Kathmandu; 2019.	Guideline		Google
35	Shakya HS, Adhikari S, Gurung G, Pant S, Aryal S, Singh AB, et al. Strengthening national health systems for improving efficiency of health service delivery in Nepal. J Nepal Health Res Counc. 2012;10:101–7. http://www.ncbi.nlm.nih.gov/pubmed/23034370.	Research Article		PubMed	Google Scholar
36	Ministry of Health and Population. National Female Community Health Volunteer Program Strategy (Unofficial Translation). Family Health Division. Kathmandu; 2010.	Strategy		Google
37	Khatri RB, Mishra SR, Khanal V. Female Community Health Volunteers in Community-Based Health Programs of Nepal: Future Perspective. Front Public Heal. 2017;5:1–4. doi:10.3389/fpubh.2017.00181.	Research Article		PubMed	Google Scholar
38	Hamal M, Dieleman M, De Brouwere V, de Cock Buning T. How do accountability problems lead to maternal health inequities? A review of qualitative literature from Indian public sector. Public Health Rev. 2018;39:9. doi:10.1186/s40985-018-0081-z.	Research Article		PubMed	Google Scholar
39	Ministry of Health and Population. Success factors for women’s and children’s health: Nepal. World Health Organization. Geneva; 2014.	Report		WHO
40	Manandhar D, Osrin D, Shrestha B, Mesko N, Morrison J, Tumabhangphe K, et al. Effect of a participatory intervention with women’s group on birth outcomes in Nepal: cluster randomized controlled trial. Lancet. 2004;364:970–9.	Research Article		PubMed	Google Scholar	Science Direct
41	Prost A, Colbourn T, Seward N, Azad K, Coomarasamy A, Copas A, et al. Women’s groups practising participatory learning and action to improve maternal and newborn health in low-resource settings: a systematic review and meta-analysis. Lancet. 2013;381:1736–46. doi:10.1016/S0140-6736(13)60685-6.	Research Article		PubMed	Google Scholar	Science Direct
42	Ministry of Federal Affairs and Local Development. Annual Progress Report- NFY 2073/74 (2016/2017). Local Governance and Community Development Programme (LGCDP)-II. Kathmandu; 2017.	Report		Ministry of Federal Affairs and Local Development
43	van den Broek N, Graham W. Quality of care for maternal and newborn health: the neglected agenda. BJOG An Int J Obstet Gynaecol. 2009;116 Suppl. 1:18–21. doi:10.1111/j.1471-0528.2009.02333.x.	Research Article		PubMed	Google Scholar
44	Pact. Social Accountability in the Health Sector Programme (SAHS): Applied Political Economy Analysis (Baseline). U.K. Agency for International Development. Kathmandu; 2017.	Report		Google
45	Nepal RB. A study on the policies and practices of the Government of Nepal on the free distribution of medicine. Transparency International Nepal. Kathmandu; 2016.	Report		Transperancy International
46	Ministry of Health and Population. Feedback. Right to Information Act 2007. http://www.mohp.gov.np/feedbacks. Accessed 18 Dec 2018.	Information	Dec 18 2018	Ministry of Health and Population Nepal
47	Ministry of Health and Population. Smart Health Nepal. Right to Information Act 2007. 2017. http://www.mohp.gov.np/. Accessed 15 Feb 2019.	Information	Feb 15 2019	Ministry of Heaith and Population Nepal
48	Gurung G, Derrett S, Gauld R, Hill PC. Why service users do not complain or have ‘voice’: a mixed-methods study from Nepal’s rural primary health care system. BMC Health Serv Res. 2017;17:81. doi:10.1186/s12913-017-2034-5.	Research Article		PubMed	Google Scholar
49	Ministry of Health, New ERA Nepal, Nepal Health Sector Support Program (NHSSP) and, ICF. Nepal Health Facility Survey 2015. Kathmandu, Nepal:Ministry of Health, Nepal; 2017.	Report		Ministry of Health and Population Nepal
50	Government of Nepal. Local Government Operation Act, 2074. Nepal: Ministry of Law, Justice and Parliamentary Affairs. Kathmandu; 2017.	Act		Google
51	Oostdam S, Hamal M, Dieleman M, De Brouwere V, Bardají A, Tiwari DP, et al. Social accountability in maternal health services in Baglung district, Nepal: a qualitative study. J Glob Heal Reports. 2018;2 December. doi:10.29392/joghr.2.e2018041.	Research Article			Google Scholar
52	Government of Nepal. Nepal Health Sector Strategy - Implementation Plan 2016-2021. Ministry of Health. Kathmandu; 2017.	Plan/Policy		Google
53	Cima O. Accountability at the Local Level in Fragile Contexts: Nepal Case Study. Working Paper.HELVETAS and Institute of Development; 2013.	Case study		Institute of development studies
54	Government of Nepal. Constitution of Nepal, 2072 (2015). Kathmandu, Nepal: Ministry of Law, Justice and Parliamentary Affairs; 2015.	Constitution		Nepal Law Commission
55	National Planning Commission Secretariat. Nepal in Figures 2015. Central Bureau of Statistics. Kathmandu; 2015.	Report		Central Bureau of Statistics
56	Rifkin SB. Examining the links between community participation and health outcomes: a review of the literature. Health Policy Plan. 2014;29 suppl 2:ii98–106. doi:10.1093/heapol/czu076.	Research Article		PubMed	Google Scholar
57	National Planning Commission Secretariat. National population and housing census 2011 (National report). Central Bureau of Statistics. Kathmandu; 2012.	Report		Central Bureau of Statistics
58	Ministry of Health and Population. Human Resources for Health Nepal Country Profile. Nepal Health Sector Support Programme. Kathmandu; 2013.	Report		Nepal Health Sector Support Programme
59	Paudel NR. Inclusive Governance: A Case Study of Civil Service in Nepal. J Gov Innov. 2016;II:19–40. http://osderpublications.com/uploads/1551844368.pdf.	Research Article		Google
60	Gurung G, Derrett S, Hill PC, Gauld R. Nepal’s Health Facility Operation and Management Committees: exploring community participation and influence in the Dang district’s primary care clinics. Prim Health Care Res Dev. 2018;19:492–502. doi:10.1017/S1463423618000026.	Research Article		PubMed	Google Scholar
61	Ghale S. The long, hard road to federalism: A new report reveals the challenges that local governments are facing across the country. The Kathmandu Post. 2018. http://kathmandupost.ekantipur.com/printedition/news/2018-07-11/the-long-hard-road-to-federalism.html. Accessed 12 Jan 2019.	Newspaper Article	Jan 12 2019	The Kathmandu Post
62	Fehringer J, Bhandari P, Ghimire D, Lohani JR, Dawadi B, Acharya V, et al. Impact evaluation of approaches to strengthen health facility operation and management committees in Nepal. Summary of the baseline report. MEASURE Evaluation. North Carolina; 2015.	Report		Google
63	McCoy DC, Hall JA, Ridge M. A systematic review of the literature for evidence on health facility committees in low- and middle-income countries. Health Policy Plan. 2012;27:449–66. doi:10.1093/heapol/czr077.	Research Article		PubMed	Google Scholar
64	Hoffmann KD. The Role of Social Accountability in Improving Health Outcomes : Overview and Analysis of Selected International NGO Experiences to Advance the Field. Washington, DC: CORE Group; 2014.	Report		Google
65	Gurung G, Derrett S, Hill PC, Gauld R. Governance challenges in the Nepalese primary health care system: time to focus on greater community engagement? Int J Health Plann Manage. 2016;31:167–74. doi:10.1002/hpm.2290.	Research Article		PubMed	Google Scholar
66	Harris D, Wales J, Jones H, Rana T, Chitrakar LR. Human resources for health in Nepal. The politics of access in remote areas. Overseas Development Institute. London; 2013.	Research Report		ODI
67	Federal Ministry for Economic Cooperation and Development. Making local health services accountable: Social auditing in Nepal’s health sector. GIZ (Deutsche Gesellschaft für Internationale Zusammenarbeit). Germany; 2015.	Report		GIZ
68	Commission for the Investigation of Abuse of Authority. 28th CIAA Annual Report. CIAA. Kathmandu; 2018.	Report		Commission for the Investigation of Abuse of Authority
69	Mafuta EM, De Cock Buning T, Lolobi DL, Mayala PM, Mambu TNM, Kayembe PK, et al. Factors influencing the capacity of women to voice their concerns about maternal health services in the Muanda and Bolenge Health Zones, Democratic Republic of the Congo: a multi-method study. BMC Health Serv Res. 2018;18:37. doi:10.1186/s12913-018-2842-2.	Research Article		PubMed	Google Scholar
70	International Telecommunications Union (ITU). Percentage of individuals using the internet. Country ICT Data. 2018. https://www.itu.int/en/ITU-D/Statistics/Pages/stat/default.aspx. Accessed 16 Feb 2019.	Data		ITU
71	Hulton L, Matthews Z, Martin-Hilber A, Adanu R, Ferla C, Getachew A, et al. Using evidence to drive action: A “revolution in accountability” to implement quality care for better maternal and newborn health in Africa. Int J Gynecol Obstet. 2014;127:96–101. doi:10.1016/j.ijgo.2014.07.002.	Research Article		PubMed	Google Scholar	Science Direct
